# Supplementary material for: ﻿Taxonomic novelties in Dictyosporiaceae and Pleurotremataceae (Dothideomycetes, Ascomycota): Two new species and three new host reports in the coastal region of Guangdong Province, China
Source: MycoKeys. 2025 Nov 17;125:115–46. doi: 10.3897/mycokeys.125.171612 (PMC12645202; doi:10.3897/mycokeys.125.171612)
Supplement: XML Treatment for Dictyosporium thecatum [file mycokeys.125.171612-treatment1.xml]

<!DOCTYPE tp:taxon-treatment
  PUBLIC "-//TaxonX//DTD Taxonomic Treatment Publishing DTD v0 20100105//EN" "tax-treatment-NSO.dtd">
<tp:taxon-treatment xmlns:tp="http://www.plazi.org/taxpub"><tp:treatment-meta><kwd-group><label>Taxon classification</label><kwd>
                <named-content content-type="kingdom">Fungi</named-content>
              </kwd><kwd>
                <named-content content-type="phylum">Ascomycota</named-content>
              </kwd><kwd>
                <named-content content-type="class">Dothideomycetes</named-content>
              </kwd></kwd-group><mixed-citation publication-type="journal"><person-group><name><surname>de Silva</surname><given-names>Nimali I.</given-names></name><name><surname>Tennakoon</surname><given-names>Danushka S.</given-names></name><name><surname>Xie</surname><given-names>Ning</given-names></name><name><surname>Hongsanan</surname><given-names>Sinang</given-names></name></person-group><article-title>﻿Taxonomic novelties in <tp:taxon-name><tp:taxon-name-part taxon-name-part-type="family">Dictyosporiaceae</tp:taxon-name-part></tp:taxon-name> and <tp:taxon-name><tp:taxon-name-part taxon-name-part-type="family">Pleurotremataceae</tp:taxon-name-part></tp:taxon-name> (<tp:taxon-name><tp:taxon-name-part taxon-name-part-type="class">Dothideomycetes</tp:taxon-name-part></tp:taxon-name>, <tp:taxon-name><tp:taxon-name-part taxon-name-part-type="phylum">Ascomycota</tp:taxon-name-part></tp:taxon-name>): Two new species and three new host reports in the coastal region of Guangdong Province, China</article-title><source>MycoKeys</source><day>17</day><month>11</month><year>2025</year><volume>125</volume><fpage>115</fpage><lpage>146</lpage><pub-id pub-id-type="doi">10.3897/mycokeys.125.171612</pub-id></mixed-citation></tp:treatment-meta><tp:nomenclature><label>﻿</label><tp:taxon-name><object-id xmlns:xlink="http://www.w3.org/1999/xlink" content-type="arpha" xlink:type="simple">BB466463-BBD4-594B-BA39-E828FD274328</object-id>
              <tp:taxon-name-part taxon-name-part-type="genus" reg="Dictyosporium">Dictyosporium</tp:taxon-name-part>
              <tp:taxon-name-part taxon-name-part-type="species" reg="thecatum">thecatum</tp:taxon-name-part>
              <object-id xmlns:xlink="http://www.w3.org/1999/xlink" xlink:type="simple">Index Fungorum: IF904326</object-id>
              <object-id xmlns:xlink="http://www.w3.org/1999/xlink" xlink:type="simple">Facesoffungi Number: FoF07238</object-id>
            </tp:taxon-name><tp:taxon-authority>N.I. de Silva, Tennakoon &amp; S. Hongsanan</tp:taxon-authority><tp:taxon-status xmlns:xlink="http://www.w3.org/1999/xlink" xlink:type="simple">sp. nov.</tp:taxon-status><xref ref-type="fig" rid="F5">Figs 5</xref><xref ref-type="fig" rid="F6">, 6</xref></tp:nomenclature><tp:treatment-sec sec-type="etymology" id="SECID0EMUCI"><title>Etymology.</title><p>The name refers to the ascospores having a clear sheath and the Latin word “<tp:taxon-name><tp:taxon-name-part taxon-name-part-type="genus" reg="Dictyosporium"/><tp:taxon-name-part taxon-name-part-type="species" reg="thecatum">thecatum</tp:taxon-name-part></tp:taxon-name>” means “possessing a sheath”.</p><fig id="F5" position="float" orientation="portrait"><object-id xmlns:xlink="http://www.w3.org/1999/xlink" content-type="doi" xlink:type="simple">10.3897/mycokeys.125.171612.figure5</object-id><object-id xmlns:xlink="http://www.w3.org/1999/xlink" content-type="arpha" xlink:type="simple">B14ED240-84B7-5607-B68F-D87B0F623B7C</object-id><label>Figure 5.</label><caption><p><italic><tp:taxon-name><tp:taxon-name-part taxon-name-part-type="genus" reg="Dictyosporium">Dictyosporium</tp:taxon-name-part> <tp:taxon-name-part taxon-name-part-type="species" reg="thecatum">thecatum</tp:taxon-name-part></tp:taxon-name></italic> (<abbrev xmlns:xlink="http://www.w3.org/1999/xlink" xlink:title="Herbarium of Shenzhen University" id="ABBRID0EOVCI" xlink:type="simple">SZU</abbrev> 25-035, holotype). a. The plant substrate; b, c. Appearance of ascomata on substrate; d, e. Vertical sections through ascomata; f. Peridium; g. Pseudoparaphyses with young ascus; h–j. Asci; k–p. Ascospores. Scale bars: 50 μm (d, e); 20 μm (f–j); 10 μm (k–p).</p></caption><graphic xmlns:xlink="http://www.w3.org/1999/xlink" xlink:href="mycokeys-125-115-g005.jpg" position="float" orientation="portrait" xlink:type="simple" id="oo_1467420.jpg"><uri content-type="original_file" xlink:type="simple">https://binary.pensoft.net/fig/1467420</uri></graphic></fig></tp:treatment-sec><tp:treatment-sec sec-type="Holotype" id="SECID0EXVCI"><title>Holotype.</title><p><abbrev xmlns:xlink="http://www.w3.org/1999/xlink" xlink:title="Herbarium of Shenzhen University" id="ABBRID0E4VCI" xlink:type="simple">SZU</abbrev> 25-035</p><fig id="F6" position="float" orientation="portrait"><object-id xmlns:xlink="http://www.w3.org/1999/xlink" content-type="doi" xlink:type="simple">10.3897/mycokeys.125.171612.figure6</object-id><object-id xmlns:xlink="http://www.w3.org/1999/xlink" content-type="arpha" xlink:type="simple">8732B601-64BB-59F6-B423-7452A4D5D021</object-id><label>Figure 6.</label><caption><p><italic><tp:taxon-name><tp:taxon-name-part taxon-name-part-type="genus" reg="Dictyosporium">Dictyosporium</tp:taxon-name-part> <tp:taxon-name-part taxon-name-part-type="species" reg="thecatum">thecatum</tp:taxon-name-part></tp:taxon-name></italic> (<abbrev xmlns:xlink="http://www.w3.org/1999/xlink" xlink:title="Microbial Culture Collection at Shenzhen University" id="ABBRID0EUWCI" xlink:type="simple">MBSZU</abbrev> 25-047, ex-type). a, b. Colonies on <abbrev xmlns:xlink="http://www.w3.org/1999/xlink" xlink:title="Potato Dextrose Agar" id="ABBRID0EYWCI" xlink:type="simple">PDA</abbrev> (front and reverse view); c. Sporodochia on <abbrev xmlns:xlink="http://www.w3.org/1999/xlink" xlink:title="Potato Dextrose Agar" id="ABBRID0E3WCI" xlink:type="simple">PDA</abbrev>; d. Different stages of developing conidia with mycelia; e–j. Conidiophores with conidia. Scale bars: 10 μm (d–j).</p></caption><graphic xmlns:xlink="http://www.w3.org/1999/xlink" xlink:href="mycokeys-125-115-g006.jpg" position="float" orientation="portrait" xlink:type="simple" id="oo_1467421.jpg"><uri content-type="original_file" xlink:type="simple">https://binary.pensoft.net/fig/1467421</uri></graphic></fig></tp:treatment-sec><tp:treatment-sec sec-type="description" id="SECID0EFXCI"><title>Description.</title><p><bold><italic>Saprobic</italic></bold> on dead branch of <italic><tp:taxon-name><tp:taxon-name-part taxon-name-part-type="genus" reg="Volkameria">Volkameria</tp:taxon-name-part> <tp:taxon-name-part taxon-name-part-type="species" reg="inermis">inermis</tp:taxon-name-part></tp:taxon-name></italic> L. <bold>Sexual morph: <italic>Ascomata</italic></bold> 160–220 μm high × 190–240 µm diam. (x̄ = 180 × 210 μm, n = 10), dark brown to black, uniloculate, superficial, scattered to gregarious, globose to subglobose with an apical ostiole. <bold><italic>Peridium</italic></bold> 30–55 µm wide, (x̄ = 42 μm, n = 15), composed of dark brown cells of <italic>textura angularis</italic> outer layer, pale brown to hyaline cells of <italic>textura angularis</italic> inner layer. <bold><italic>Hamathecium</italic></bold> 1–2 µm wide, hyaline, cellular, filamentous, branched, septate pseudoparaphyses. <bold><italic>Asci</italic></bold> 77–98 × 14–17 µm (x̄ = 85 × 15 μm, n = 20), 8-spored, bitunicate, fissitunicate, cylindrical, elongate, apically rounded with an ocular chamber with short pedicelled. <bold><italic>Ascospores</italic></bold> 22–25 × 4–7 µm (x̄ = 23.5 × 5.6 μm, n = 30), hyaline, overlapping, uni-seriate, fusiform, slightly curved, 1-septate, constricted at the septum, guttulate, smooth-walled, surrounded by a 5–7 μm thick mucilaginous sheath. <bold>Asexual morph</bold>: Hyphomycetous. <bold><italic>Colonies</italic></bold> on <abbrev xmlns:xlink="http://www.w3.org/1999/xlink" xlink:title="Potato Dextrose Agar" id="ABBRID0EUYCI" xlink:type="simple">PDA</abbrev>: sporodochial, effuse or compact, brown or black, immersed mycelia. <bold><italic>Conidiophores</italic></bold> 10–18 × 2–4 µm (x̄ = 13 × 3 μm, n = 5), hyaline, pale brown, micronematous, mononematous, subcylindrical, flexuous, smooth, mix with vegetative hyphae. <bold><italic>Conidiogenous cells</italic></bold> 8–10 × 6–8 µm (x̄ = 9 × 7 μm, n = 5), holoblastic, monoblastic, integrated, determinate, terminal. <bold><italic>Conidia</italic></bold> 17–25 × 13–18 µm (x̄ = 19 × 15 μm, n = 30), complanate, cheiroid, consisting of 10–28 cells arranged in 3–5 tightly appressed rows, 2–8 euseptate in each column with a cuneiform or swollen basal cell, acrogenous, guttulate, smooth-walled.</p></tp:treatment-sec><tp:treatment-sec sec-type="description" id="SECID0EBZCI"><title>Culture characteristics.</title><p>Colonies on <abbrev xmlns:xlink="http://www.w3.org/1999/xlink" xlink:title="Potato Dextrose Agar" id="ABBRID0EHZCI" xlink:type="simple">PDA</abbrev> reaching 28 mm diameter after 1 week at 25 °C, colonies from above: circular, margin undulate, dense, flat, white at the margin, pale brown layer with black, compact sporodochia, whitish-cream in the centre with fluffy, aerial mycelia; reverse: cream at the margin, brown in the centre. Sporulated on <abbrev xmlns:xlink="http://www.w3.org/1999/xlink" xlink:title="Potato Dextrose Agar" id="ABBRID0ELZCI" xlink:type="simple">PDA</abbrev> after 2 weeks at 25 °C.</p></tp:treatment-sec><tp:treatment-sec sec-type="material" id="SECID0EPZCI"><title>Material examined.</title><p>China • Guangdong Province, Shenzhen, on dead branch of <italic><tp:taxon-name><tp:taxon-name-part taxon-name-part-type="genus" reg="Volkameria">Volkameria</tp:taxon-name-part> <tp:taxon-name-part taxon-name-part-type="species" reg="inermis">inermis</tp:taxon-name-part></tp:taxon-name></italic> L. (<tp:taxon-name><tp:taxon-name-part taxon-name-part-type="family">Lamiaceae</tp:taxon-name-part></tp:taxon-name>), 11 June 2025, N. I de Silva NSZU11 (<abbrev xmlns:xlink="http://www.w3.org/1999/xlink" xlink:title="Herbarium of Shenzhen University" id="ABBRID0EF1CI" xlink:type="simple">SZU</abbrev> 25-035, <bold>holotype</bold>), ex-type living culture, <abbrev xmlns:xlink="http://www.w3.org/1999/xlink" xlink:title="Microbial Culture Collection at Shenzhen University" id="ABBRID0EL1CI" xlink:type="simple">MBSZU</abbrev> 25-047.</p></tp:treatment-sec><tp:treatment-sec sec-type="notes" id="SECID0EP1CI"><title>Notes.</title><p><italic><tp:taxon-name><tp:taxon-name-part taxon-name-part-type="genus" reg="Dictyosporium">Dictyosporium</tp:taxon-name-part> <tp:taxon-name-part taxon-name-part-type="species" reg="thecatum">thecatum</tp:taxon-name-part></tp:taxon-name></italic> (<abbrev xmlns:xlink="http://www.w3.org/1999/xlink" xlink:title="Microbial Culture Collection at Shenzhen University" id="ABBRID0EA2CI" xlink:type="simple">MBSZU</abbrev> 25-047) forms a distinct basal group comprising ex-type strain of <italic><tp:taxon-name><tp:taxon-name-part taxon-name-part-type="genus" reg="Dictyosporium">D.</tp:taxon-name-part> <tp:taxon-name-part taxon-name-part-type="species" reg="sexualis">sexualis</tp:taxon-name-part></tp:taxon-name></italic> (MFLUCC 10-0127) with 77% <abbrev xmlns:xlink="http://www.w3.org/1999/xlink" xlink:title="Maximum-Likelihood" id="ABBRID0EP2CI" xlink:type="simple">ML</abbrev>, 0.75 BYPP statistical support (Fig. <xref ref-type="fig" rid="F1">1</xref>). <italic><tp:taxon-name><tp:taxon-name-part taxon-name-part-type="genus" reg="Dictyosporium">Dictyosporium</tp:taxon-name-part> <tp:taxon-name-part taxon-name-part-type="species" reg="thecatum">thecatum</tp:taxon-name-part></tp:taxon-name></italic> differs from <italic><tp:taxon-name><tp:taxon-name-part taxon-name-part-type="genus" reg="Dictyosporium">D.</tp:taxon-name-part> <tp:taxon-name-part taxon-name-part-type="species" reg="sexualis">sexualis</tp:taxon-name-part></tp:taxon-name></italic> in having smaller ascomata (160–220 high μm × 190–240 µm diam. vs. 235–270 μm high × 250–285 μm diam.), asci (77–98 × 14–17 µm vs. 100–145 × 10– 14 μm) and ascospores (22–25 × 4–7 µm vs. 36–48 × 6–8 μm) (<xref ref-type="bibr" rid="B2">Boonmee et al. 2016</xref>). Further, <italic><tp:taxon-name><tp:taxon-name-part taxon-name-part-type="genus" reg="Dictyosporium">Dictyosporium</tp:taxon-name-part> <tp:taxon-name-part taxon-name-part-type="species" reg="thecatum">thecatum</tp:taxon-name-part></tp:taxon-name></italic> has a larger mucilaginous sheath surrounding ascospores (5–7 μm) than <italic><tp:taxon-name><tp:taxon-name-part taxon-name-part-type="genus" reg="Dictyosporium">D.</tp:taxon-name-part> <tp:taxon-name-part taxon-name-part-type="species" reg="sexualis">sexualis</tp:taxon-name-part></tp:taxon-name></italic> (2–4.5(–5) μm) (<xref ref-type="bibr" rid="B2">Boonmee et al. 2016</xref>). However, no asexual morph has been reported for <italic><tp:taxon-name><tp:taxon-name-part taxon-name-part-type="genus" reg="Dictyosporium">D.</tp:taxon-name-part> <tp:taxon-name-part taxon-name-part-type="species" reg="sexualis">sexualis</tp:taxon-name-part></tp:taxon-name></italic>. The comparison of nucleotide substitutions between <italic><tp:taxon-name><tp:taxon-name-part taxon-name-part-type="genus" reg="Dictyosporium">D.</tp:taxon-name-part> <tp:taxon-name-part taxon-name-part-type="species" reg="thecatum">thecatum</tp:taxon-name-part></tp:taxon-name></italic> and the ex-type <italic><tp:taxon-name><tp:taxon-name-part taxon-name-part-type="genus" reg="Dictyosporium">D.</tp:taxon-name-part> <tp:taxon-name-part taxon-name-part-type="species" reg="sexualis">sexualis</tp:taxon-name-part></tp:taxon-name></italic> (MFLUCC 10-0127) showed 9.46% (53/560) differences (without gaps) in the <abbrev xmlns:xlink="http://www.w3.org/1999/xlink" xlink:title="internal transcribed spacers" id="ABBRID0EM5CI" xlink:type="simple">ITS</abbrev> gene region. However, no <italic>tef1-α</italic> sequence data of <italic><tp:taxon-name><tp:taxon-name-part taxon-name-part-type="genus" reg="Dictyosporium">D.</tp:taxon-name-part> <tp:taxon-name-part taxon-name-part-type="species" reg="sexualis">sexualis</tp:taxon-name-part></tp:taxon-name></italic> (MFLUCC 10-0127) are available in GenBank. Based on the colour-coded pairwise identity matrix, <italic><tp:taxon-name><tp:taxon-name-part taxon-name-part-type="genus" reg="Dictyosporium">Dictyosporium</tp:taxon-name-part> <tp:taxon-name-part taxon-name-part-type="species" reg="thecatum">thecatum</tp:taxon-name-part></tp:taxon-name></italic> (<abbrev xmlns:xlink="http://www.w3.org/1999/xlink" xlink:title="Microbial Culture Collection at Shenzhen University" id="ABBRID0EI6CI" xlink:type="simple">MBSZU</abbrev> 25-047) shares 95% identity (light pink) with <italic><tp:taxon-name><tp:taxon-name-part taxon-name-part-type="genus" reg="Dictyosporium">Dictyosporium</tp:taxon-name-part> <tp:taxon-name-part taxon-name-part-type="species" reg="sexualis">sexualis</tp:taxon-name-part></tp:taxon-name></italic> (MFLUCC 10-0127) (Fig. <xref ref-type="fig" rid="F2">2a, b</xref>). <italic><tp:taxon-name><tp:taxon-name-part taxon-name-part-type="genus" reg="Dictyosporium">Dictyosporium</tp:taxon-name-part> <tp:taxon-name-part taxon-name-part-type="species" reg="sexualis">sexualis</tp:taxon-name-part></tp:taxon-name></italic> was introduced from dead branches of an unidentified plant in Doi Tung, Chiang Rai, Thailand (<xref ref-type="bibr" rid="B2">Boonmee et al. 2016</xref>). We, therefore, introduce <italic><tp:taxon-name><tp:taxon-name-part taxon-name-part-type="genus" reg="Dictyosporium">Dictyosporium</tp:taxon-name-part> <tp:taxon-name-part taxon-name-part-type="species" reg="thecatum">thecatum</tp:taxon-name-part></tp:taxon-name></italic> as a new species, based on morphology, phylogeny and host-geographical associations.</p></tp:treatment-sec><tp:treatment-sec><!--Section generated to contain objects referenced in tp:taxon-treatment.--><fig id="F1" position="float" orientation="portrait"><object-id xmlns:xlink="http://www.w3.org/1999/xlink" content-type="doi" xlink:type="simple">10.3897/mycokeys.125.171612.figure1</object-id><object-id xmlns:xlink="http://www.w3.org/1999/xlink" content-type="arpha" xlink:type="simple">B6D54B4E-E3B3-5251-85E9-1A8C4D1A2259</object-id><label>Figure 1.</label><caption><p>The phylogram, generated from Maximum Likelihood analysis, is based on combined <abbrev xmlns:xlink="http://www.w3.org/1999/xlink" xlink:title="internal transcribed spacers" id="ABBRID0EVYBI" xlink:type="simple">ITS</abbrev>, <abbrev xmlns:xlink="http://www.w3.org/1999/xlink" xlink:title="large subunit rDNA" id="ABBRID0EZYBI" xlink:type="simple">LSU</abbrev> and <italic>tef1-α</italic> sequence data. The tree is rooted with <italic><tp:taxon-name><tp:taxon-name-part taxon-name-part-type="genus" reg="Immotthia">Immotthia</tp:taxon-name-part> <tp:taxon-name-part taxon-name-part-type="species" reg="bambusae">bambusae</tp:taxon-name-part></tp:taxon-name></italic> (HKAS 112012A and HKAS 112012B). The new strains are indicated in red and ex-type strains are in bold. Bootstrap support values ≥ 75% from the Maximum Likelihood (<abbrev xmlns:xlink="http://www.w3.org/1999/xlink" xlink:title="Maximum-Likelihood" id="ABBRID0EKZBI" xlink:type="simple">ML</abbrev>) and Bayesian Posterior Probabilities (BYPP) values ≥ 0.95 are given above the nodes, respectively.</p></caption><graphic xmlns:xlink="http://www.w3.org/1999/xlink" xlink:href="mycokeys-125-115-g001.jpg" position="float" orientation="portrait" xlink:type="simple" id="oo_1467416.jpg"><uri content-type="original_file" xlink:type="simple">https://binary.pensoft.net/fig/1467416</uri></graphic></fig><fig id="F2" position="float" orientation="portrait"><object-id xmlns:xlink="http://www.w3.org/1999/xlink" content-type="doi" xlink:type="simple">10.3897/mycokeys.125.171612.figure2</object-id><object-id xmlns:xlink="http://www.w3.org/1999/xlink" content-type="arpha" xlink:type="simple">3135D916-D99C-5898-B91D-088F8FFB26E5</object-id><label>Figure 2.</label><caption><p>a. Colour-coded pairwise identity matrix, based on combined <abbrev xmlns:xlink="http://www.w3.org/1999/xlink" xlink:title="internal transcribed spacers" id="ABBRID0EU4BI" xlink:type="simple">ITS</abbrev>, <abbrev xmlns:xlink="http://www.w3.org/1999/xlink" xlink:title="large subunit rDNA" id="ABBRID0EY4BI" xlink:type="simple">LSU</abbrev>, and <italic>tef1-α</italic> from 30 strains of <italic><tp:taxon-name><tp:taxon-name-part taxon-name-part-type="genus" reg="Dictyosporium">Dictyosporium</tp:taxon-name-part></tp:taxon-name></italic> and two strains of <italic><tp:taxon-name><tp:taxon-name-part taxon-name-part-type="genus" reg="Pseudodictyosporium">Pseudodictyosporium</tp:taxon-name-part></tp:taxon-name></italic> species. Each coloured cell represents a percentage identity score between two sequences (one indicated horizontally to the left and the other vertically at the bottom). A coloured key indicates the correspondence between pairwise identities and the colours displayed in the matrix; b. Pairwise identity score distribution plot, based on combined <abbrev xmlns:xlink="http://www.w3.org/1999/xlink" xlink:title="internal transcribed spacers" id="ABBRID0EM5BI" xlink:type="simple">ITS</abbrev>, <abbrev xmlns:xlink="http://www.w3.org/1999/xlink" xlink:title="large subunit rDNA" id="ABBRID0EQ5BI" xlink:type="simple">LSU</abbrev>, and <italic>tef1-a</italic> from 30 strains of <italic><tp:taxon-name><tp:taxon-name-part taxon-name-part-type="genus" reg="Dictyosporium">Dictyosporium</tp:taxon-name-part></tp:taxon-name></italic> and two strains of <italic><tp:taxon-name><tp:taxon-name-part taxon-name-part-type="genus" reg="Pseudodictyosporium">Pseudodictyosporium</tp:taxon-name-part></tp:taxon-name></italic> species.</p></caption><graphic xmlns:xlink="http://www.w3.org/1999/xlink" xlink:href="mycokeys-125-115-g002.jpg" position="float" orientation="portrait" xlink:type="simple" id="oo_1467417.jpg"><uri content-type="original_file" xlink:type="simple">https://binary.pensoft.net/fig/1467417</uri></graphic></fig></tp:treatment-sec><ref-list><ref id="B2"><mixed-citation xmlns:xlink="http://www.w3.org/1999/xlink" xlink:type="simple"><person-group><name name-style="western"><surname>Boonmee</surname><given-names>S</given-names></name><name name-style="western"><surname>D’souza</surname><given-names>MJ</given-names></name><name name-style="western"><surname>Luo</surname><given-names>ZL</given-names></name><name name-style="western"><surname>Pinruan</surname><given-names>U</given-names></name><name name-style="western"><surname>Tanaka</surname><given-names>K</given-names></name><name name-style="western"><surname>Su</surname><given-names>HY</given-names></name><name name-style="western"><surname>Bhat</surname><given-names>DJ</given-names></name><name name-style="western"><surname>McKenzie</surname><given-names>EHC</given-names></name><name name-style="western"><surname>Gareth Jones</surname><given-names>EB</given-names></name><name name-style="western"><surname>Taylor</surname><given-names>JE</given-names></name><name name-style="western"><surname>Phillips</surname><given-names>AJL</given-names></name><name name-style="western"><surname>Hirayama</surname><given-names>K</given-names></name><name name-style="western"><surname>Eungwanichayapant</surname><given-names>PD</given-names></name><name name-style="western"><surname>Hyde</surname><given-names>KD</given-names></name></person-group> (<year>2016</year>) <article-title><tp:taxon-name><tp:taxon-name-part taxon-name-part-type="family">Dictyosporiaceae</tp:taxon-name-part></tp:taxon-name> fam. nov.</article-title><source>Fungal Diversity</source><volume>80</volume>: <fpage>457</fpage>–<lpage>482</lpage>. <ext-link xlink:href="10.1007/s13225-016-0363-z" ext-link-type="doi" xlink:type="simple">https://doi.org/10.1007/s13225-016-0363-z</ext-link></mixed-citation></ref></ref-list></tp:taxon-treatment>
