# Supplementary material for: ﻿Taxonomic novelties in Dictyosporiaceae and Pleurotremataceae (Dothideomycetes, Ascomycota): Two new species and three new host reports in the coastal region of Guangdong Province, China
Source: MycoKeys. 2025 Nov 17;125:115–46. doi: 10.3897/mycokeys.125.171612 (PMC12645202; doi:10.3897/mycokeys.125.171612)
Supplement: XML Treatment for Melomastia hydei [file mycokeys.125.171612-treatment3.xml]

<!DOCTYPE tp:taxon-treatment
  PUBLIC "-//TaxonX//DTD Taxonomic Treatment Publishing DTD v0 20100105//EN" "tax-treatment-NSO.dtd">
<tp:taxon-treatment xmlns:tp="http://www.plazi.org/taxpub"><tp:treatment-meta><kwd-group><label>Taxon classification</label><kwd>
                <named-content content-type="kingdom">Fungi</named-content>
              </kwd><kwd>
                <named-content content-type="phylum">Ascomycota</named-content>
              </kwd><kwd>
                <named-content content-type="class">Dothideomycetes</named-content>
              </kwd></kwd-group><mixed-citation publication-type="journal"><person-group><name><surname>de Silva</surname><given-names>Nimali I.</given-names></name><name><surname>Tennakoon</surname><given-names>Danushka S.</given-names></name><name><surname>Xie</surname><given-names>Ning</given-names></name><name><surname>Hongsanan</surname><given-names>Sinang</given-names></name></person-group><article-title>﻿Taxonomic novelties in <tp:taxon-name><tp:taxon-name-part taxon-name-part-type="family">Dictyosporiaceae</tp:taxon-name-part></tp:taxon-name> and <tp:taxon-name><tp:taxon-name-part taxon-name-part-type="family">Pleurotremataceae</tp:taxon-name-part></tp:taxon-name> (<tp:taxon-name><tp:taxon-name-part taxon-name-part-type="class">Dothideomycetes</tp:taxon-name-part></tp:taxon-name>, <tp:taxon-name><tp:taxon-name-part taxon-name-part-type="phylum">Ascomycota</tp:taxon-name-part></tp:taxon-name>): Two new species and three new host reports in the coastal region of Guangdong Province, China</article-title><source>MycoKeys</source><day>17</day><month>11</month><year>2025</year><volume>125</volume><fpage>115</fpage><lpage>146</lpage><pub-id pub-id-type="doi">10.3897/mycokeys.125.171612</pub-id></mixed-citation></tp:treatment-meta><tp:nomenclature><label>﻿</label><tp:taxon-name><object-id xmlns:xlink="http://www.w3.org/1999/xlink" content-type="arpha" xlink:type="simple">336A8036-1C7B-5452-8760-09DD14C72D19</object-id>
              <tp:taxon-name-part taxon-name-part-type="genus" reg="Melomastia">Melomastia</tp:taxon-name-part>
              <tp:taxon-name-part taxon-name-part-type="species" reg="hydei">hydei</tp:taxon-name-part>
              <object-id xmlns:xlink="http://www.w3.org/1999/xlink" xlink:type="simple">Index Fungorum: IF903733</object-id>
              <object-id xmlns:xlink="http://www.w3.org/1999/xlink" xlink:type="simple">Facesoffungi Number: FoF17754</object-id>
            </tp:taxon-name><tp:taxon-authority>Hongsanan, Khuna &amp; Xie N., Mycosphere 16(2): 48 (2025)</tp:taxon-authority><xref ref-type="fig" rid="F8">Fig. 8</xref></tp:nomenclature><tp:treatment-sec sec-type="description" id="SECID0EWWDI"><title>Description.</title><p><bold><italic>Saprobic</italic></bold> on dead branch of <italic><tp:taxon-name><tp:taxon-name-part taxon-name-part-type="genus" reg="Acanthus">Acanthus</tp:taxon-name-part> <tp:taxon-name-part taxon-name-part-type="species" reg="ilicifolius">ilicifolius</tp:taxon-name-part></tp:taxon-name></italic> L. <bold>Sexual morph: <italic>Ascomata</italic></bold> (including neck) 450–655 μm high × 400–560 µm diam. (x̄ = 550 × 490 μm, n = 10), black, visible as cone-shaped structures on host surface, solitary, scattered to gregarious, immersed to semi-immersed, globose to subglobose, coriaceous to carbonaceous, ostiolate. <bold><italic>Ostiolar canal</italic></bold> 170–210 μm high × 130–150 µm diam. (x̄ = 190 × 145 μm, n = 10), central, dark brown to black, ostiolar canal internally covered by filiform periphyses. <bold><italic>Peridium</italic></bold> 45–60 µm diam. (x̄ = 52 μm, n = 15), thick-walled, comprising 5–7 inner layers of light brown cells of <italic>textura angularis</italic>, several outer layers of dense, dark brown cells of <italic>textura angularis</italic> fused with host tissues. <bold><italic>Hamathecium</italic></bold> 1–2 μm wide, comprising hyaline, filiform, aseptate, unbranched pseudoparaphyses, longer than asci, embedded in a gelatinous matrix. <bold><italic>Asci</italic></bold> 135–160 × 5–7 µm (x̄ = 154 × 6 μm, n = 20), 8-spored, bitunicate, cylindrical, straight or slightly curved, rounded apex, with short pedicel. <bold><italic>Ascospores</italic></bold> 19–22 × 5–7 µm (x̄ = 20 × 6 μm, n = 30), hyaline, overlapping, uni-seriate, fusiform, straight or slightly curved, tapering towards both ends, smooth-walled, 3-septate, guttules in each cell, without a sheath or appendages. <bold>Asexual morph</bold>: Undetermined.</p><fig id="F8" position="float" orientation="portrait"><object-id xmlns:xlink="http://www.w3.org/1999/xlink" content-type="doi" xlink:type="simple">10.3897/mycokeys.125.171612.figure8</object-id><object-id xmlns:xlink="http://www.w3.org/1999/xlink" content-type="arpha" xlink:type="simple">DB037C12-71C2-5E0E-9230-633A7390D190</object-id><label>Figure 8.</label><caption><p><italic><tp:taxon-name><tp:taxon-name-part taxon-name-part-type="genus" reg="Melomastia">Melomastia</tp:taxon-name-part> <tp:taxon-name-part taxon-name-part-type="species" reg="hydei">hydei</tp:taxon-name-part></tp:taxon-name></italic> (<abbrev xmlns:xlink="http://www.w3.org/1999/xlink" xlink:title="Herbarium of Shenzhen University" id="ABBRID0EYYDI" xlink:type="simple">SZU</abbrev> 25-037, new host record). a. The plant substrate; b, c. Appearance of ascomata on substrate; d, e. Vertical sections through ascomata; f. Peridium; g. Pseudoparaphyses with asci; h–j. Asci; k–n. Ascospores. Scale bars: 100 μm (d, e); 20 μm (f–j); 10 μm (k–n).</p></caption><graphic xmlns:xlink="http://www.w3.org/1999/xlink" xlink:href="mycokeys-125-115-g008.jpg" position="float" orientation="portrait" xlink:type="simple" id="oo_1467423.jpg"><uri content-type="original_file" xlink:type="simple">https://binary.pensoft.net/fig/1467423</uri></graphic></fig></tp:treatment-sec><tp:treatment-sec sec-type="description" id="SECID0EBZDI"><title>Culture characteristics.</title><p>Colonies on <abbrev xmlns:xlink="http://www.w3.org/1999/xlink" xlink:title="Potato Dextrose Agar" id="ABBRID0EHZDI" xlink:type="simple">PDA</abbrev> reaching 32 mm diameter after 1 week at 25 °C, colonies from above: circular, margin entire, dense, flat, white at the margin, pale brown in the centre; reverse: white at the margin, pale brown in the centre.</p></tp:treatment-sec><tp:treatment-sec sec-type="material" id="SECID0ELZDI"><title>Material examined.</title><p>China • Guangdong Province, Shenzhen, on dead branches of <italic><tp:taxon-name><tp:taxon-name-part taxon-name-part-type="genus" reg="Acanthus">Acanthus</tp:taxon-name-part> <tp:taxon-name-part taxon-name-part-type="species" reg="ilicifolius">ilicifolius</tp:taxon-name-part></tp:taxon-name></italic> L. (<tp:taxon-name><tp:taxon-name-part taxon-name-part-type="family">Acanthaceae</tp:taxon-name-part></tp:taxon-name>), 11 June 2025, N. I de Silva NSZU13 (<abbrev xmlns:xlink="http://www.w3.org/1999/xlink" xlink:title="Herbarium of Shenzhen University" id="ABBRID0EB1DI" xlink:type="simple">SZU</abbrev> 25-037), living culture, <abbrev xmlns:xlink="http://www.w3.org/1999/xlink" xlink:title="Microbial Culture Collection at Shenzhen University" id="ABBRID0EF1DI" xlink:type="simple">MBSZU</abbrev> 25-049.</p></tp:treatment-sec><tp:treatment-sec sec-type="notes" id="SECID0EJ1DI"><title>Notes.</title><p>Our collection (<abbrev xmlns:xlink="http://www.w3.org/1999/xlink" xlink:title="Herbarium of Shenzhen University" id="ABBRID0EP1DI" xlink:type="simple">SZU</abbrev> 25-037) morphologically fits well with the holotype of <italic><tp:taxon-name><tp:taxon-name-part taxon-name-part-type="genus" reg="Melomastia">Melomastia</tp:taxon-name-part> <tp:taxon-name-part taxon-name-part-type="species" reg="hydei">hydei</tp:taxon-name-part></tp:taxon-name></italic> (<abbrev xmlns:xlink="http://www.w3.org/1999/xlink" xlink:title="Herbarium of Shenzhen University" id="ABBRID0E51DI" xlink:type="simple">SZU</abbrev> 25–003) indicating similar characteristics including globose to subglobose, ostiolate ascomata, 8-spored, bitunicate, cylindrical asci and hyaline, fusiform to broadly fusiform, 3-septate, guttulate ascospores (<xref ref-type="bibr" rid="B13">Hongsanan et al. 2025</xref>). The phylogenetic analysis revealed that the new strain (<abbrev xmlns:xlink="http://www.w3.org/1999/xlink" xlink:title="Microbial Culture Collection at Shenzhen University" id="ABBRID0EG2DI" xlink:type="simple">MBSZU</abbrev> 25-049) clustered with the ex-type of <italic><tp:taxon-name><tp:taxon-name-part taxon-name-part-type="genus" reg="Melomastia">M.</tp:taxon-name-part> <tp:taxon-name-part taxon-name-part-type="species" reg="hydei">hydei</tp:taxon-name-part></tp:taxon-name></italic> (<abbrev xmlns:xlink="http://www.w3.org/1999/xlink" xlink:title="Microbial Culture Collection at Shenzhen University" id="ABBRID0EV2DI" xlink:type="simple">MBSZU</abbrev> 25–003) with 77% <abbrev xmlns:xlink="http://www.w3.org/1999/xlink" xlink:title="Maximum-Likelihood" id="ABBRID0EZ2DI" xlink:type="simple">ML</abbrev> and 1.00 BYPP) (Fig. <xref ref-type="fig" rid="F4">4</xref>). The new strain, <italic><tp:taxon-name><tp:taxon-name-part taxon-name-part-type="genus" reg="Melomastia">M.</tp:taxon-name-part> <tp:taxon-name-part taxon-name-part-type="species" reg="hydei">hydei</tp:taxon-name-part></tp:taxon-name></italic> (<abbrev xmlns:xlink="http://www.w3.org/1999/xlink" xlink:title="Microbial Culture Collection at Shenzhen University" id="ABBRID0EM3DI" xlink:type="simple">MBSZU</abbrev> 25-049), denoted ‘red’ in the colour-coded matrix with <italic><tp:taxon-name><tp:taxon-name-part taxon-name-part-type="genus" reg="Melomastia">M.</tp:taxon-name-part> <tp:taxon-name-part taxon-name-part-type="species" reg="hydei">hydei</tp:taxon-name-part></tp:taxon-name></italic> strains (<abbrev xmlns:xlink="http://www.w3.org/1999/xlink" xlink:title="Microbial Culture Collection at Shenzhen University" id="ABBRID0E23DI" xlink:type="simple">MBSZU</abbrev> 25-003, <abbrev xmlns:xlink="http://www.w3.org/1999/xlink" xlink:title="Microbial Culture Collection at Shenzhen University" id="ABBRID0E63DI" xlink:type="simple">MBSZU</abbrev> 25-004), indicating the highest identity scores (96–97%) and confirming their close relatedness (Fig. <xref ref-type="fig" rid="F4">4a, b</xref>). The type of <italic><tp:taxon-name><tp:taxon-name-part taxon-name-part-type="genus" reg="Melomastia">M.</tp:taxon-name-part> <tp:taxon-name-part taxon-name-part-type="species" reg="hydei">hydei</tp:taxon-name-part></tp:taxon-name></italic> was found on decaying twigs of Beach Naupaka (<italic><tp:taxon-name><tp:taxon-name-part taxon-name-part-type="genus" reg="Scaevola">Scaevola</tp:taxon-name-part> <tp:taxon-name-part taxon-name-part-type="species" reg="taccada">taccada</tp:taxon-name-part></tp:taxon-name></italic>, <tp:taxon-name><tp:taxon-name-part taxon-name-part-type="family">Goodeniaceae</tp:taxon-name-part></tp:taxon-name>) in Guangdong Province, China (<xref ref-type="bibr" rid="B13">Hongsanan et al. 2025</xref>). We herein provide a new host record for this species, based on the collection from dead branches of <italic><tp:taxon-name><tp:taxon-name-part taxon-name-part-type="genus" reg="Acanthus">Acanthus</tp:taxon-name-part> <tp:taxon-name-part taxon-name-part-type="species" reg="ilicifolius">ilicifolius</tp:taxon-name-part></tp:taxon-name></italic> (<tp:taxon-name><tp:taxon-name-part taxon-name-part-type="family">Acanthaceae</tp:taxon-name-part></tp:taxon-name>) in Guangdong Province, China.</p></tp:treatment-sec><tp:treatment-sec><!--Section generated to contain objects referenced in tp:taxon-treatment.--><fig id="F4" position="float" orientation="portrait"><object-id xmlns:xlink="http://www.w3.org/1999/xlink" content-type="doi" xlink:type="simple">10.3897/mycokeys.125.171612.figure4</object-id><object-id xmlns:xlink="http://www.w3.org/1999/xlink" content-type="arpha" xlink:type="simple">68372DC2-67A7-5B39-8C4A-8F06BA48D92B</object-id><label>Figure 4.</label><caption><p>a. Colour-coded pairwise identity matrix, based on combined <abbrev xmlns:xlink="http://www.w3.org/1999/xlink" xlink:title="large subunit rDNA" id="ABBRID0EJLCI" xlink:type="simple">LSU</abbrev>, <abbrev xmlns:xlink="http://www.w3.org/1999/xlink" xlink:title="small subunit rDNA" id="ABBRID0ENLCI" xlink:type="simple">SSU</abbrev>, <abbrev xmlns:xlink="http://www.w3.org/1999/xlink" xlink:title="internal transcribed spacers" id="ABBRID0ERLCI" xlink:type="simple">ITS</abbrev> and <italic>tef1-α</italic> from 34 strains of <italic><tp:taxon-name><tp:taxon-name-part taxon-name-part-type="genus" reg="Melomastia">Melomastia</tp:taxon-name-part></tp:taxon-name></italic> and two <italic><tp:taxon-name><tp:taxon-name-part taxon-name-part-type="genus" reg="Dyfrolomyces">Dyfrolomyces</tp:taxon-name-part></tp:taxon-name></italic> species. Each coloured cell represents a percentage identity score between two sequences (one indicated horizontally to the left and the other vertically at the bottom). A coloured key indicates the correspondence between pairwise identities and the colours displayed in the matrix; b. Pairwise identity score distribution plot, based on combined <abbrev xmlns:xlink="http://www.w3.org/1999/xlink" xlink:title="large subunit rDNA" id="ABBRID0EFMCI" xlink:type="simple">LSU</abbrev>, <abbrev xmlns:xlink="http://www.w3.org/1999/xlink" xlink:title="small subunit rDNA" id="ABBRID0EJMCI" xlink:type="simple">SSU</abbrev>, <abbrev xmlns:xlink="http://www.w3.org/1999/xlink" xlink:title="internal transcribed spacers" id="ABBRID0ENMCI" xlink:type="simple">ITS</abbrev> and <italic>tef1-α</italic> from 34 strains of <italic><tp:taxon-name><tp:taxon-name-part taxon-name-part-type="genus" reg="Melomastia">Melomastia</tp:taxon-name-part></tp:taxon-name></italic> and two <italic><tp:taxon-name><tp:taxon-name-part taxon-name-part-type="genus" reg="Dyfrolomyces">Dyfrolomyces</tp:taxon-name-part></tp:taxon-name></italic> species.</p></caption><graphic xmlns:xlink="http://www.w3.org/1999/xlink" xlink:href="mycokeys-125-115-g004.jpg" position="float" orientation="portrait" xlink:type="simple" id="oo_1467419.jpg"><uri content-type="original_file" xlink:type="simple">https://binary.pensoft.net/fig/1467419</uri></graphic></fig></tp:treatment-sec><ref-list><ref id="B13"><mixed-citation xmlns:xlink="http://www.w3.org/1999/xlink" xlink:type="simple"><person-group><name name-style="western"><surname>Hongsanan</surname><given-names>S</given-names></name><name name-style="western"><surname>Khuna</surname><given-names>S</given-names></name><name name-style="western"><surname>Manawasinghe</surname><given-names>IS</given-names></name><name name-style="western"><surname>Tibpromma</surname><given-names>S</given-names></name><name name-style="western"><surname>Chethana</surname><given-names>KWT</given-names></name><name name-style="western"><surname>Xie</surname><given-names>N</given-names></name><name name-style="western"><surname>Bagacay</surname><given-names>JFE</given-names></name><name name-style="western"><surname>Calabon</surname><given-names>MS</given-names></name><name name-style="western"><surname>Chen</surname><given-names>C</given-names></name><name name-style="western"><surname>Doilom</surname><given-names>M</given-names></name><name name-style="western"><surname>Du</surname><given-names>HY</given-names></name><name name-style="western"><surname>Gafforov</surname><given-names>Y</given-names></name><name name-style="western"><surname>Huang</surname><given-names>SK</given-names></name><name name-style="western"><surname>Li</surname><given-names>JX</given-names></name><name name-style="western"><surname>Luangharn</surname><given-names>T</given-names></name><name name-style="western"><surname>Luo</surname><given-names>ZL</given-names></name><name name-style="western"><surname>Opiña</surname><given-names>LAD</given-names></name><name name-style="western"><surname>Pem</surname><given-names>D</given-names></name><name name-style="western"><surname>Sadaba</surname><given-names>RB</given-names></name><name name-style="western"><surname>Singh</surname><given-names>R</given-names></name><name name-style="western"><surname>Tan</surname><given-names>Q</given-names></name><name name-style="western"><surname>Tang</surname><given-names>SM</given-names></name><name name-style="western"><surname>Wang</surname><given-names>WP</given-names></name><name name-style="western"><surname>Wen</surname><given-names>TC</given-names></name><name name-style="western"><surname>Xia</surname><given-names>G</given-names></name><name name-style="western"><surname>Zhao</surname><given-names>Q</given-names></name><name name-style="western"><surname>Bhunjun</surname><given-names>CS</given-names></name><name name-style="western"><surname>Cao</surname><given-names>B</given-names></name><name name-style="western"><surname>Chen</surname><given-names>YP</given-names></name><name name-style="western"><surname>de Silva</surname><given-names>NI</given-names></name><name name-style="western"><surname>Dai</surname><given-names>DQ</given-names></name><name name-style="western"><surname>Dong</surname><given-names>W</given-names></name><name name-style="western"><surname>Du</surname><given-names>TY</given-names></name><name name-style="western"><surname>Ferreira-Sá</surname><given-names>AS</given-names></name><name name-style="western"><surname>Gao</surname><given-names>Y</given-names></name><name name-style="western"><surname>Gui</surname><given-names>H</given-names></name><name name-style="western"><surname>Han</surname><given-names>LS</given-names></name><name name-style="western"><surname>Han</surname><given-names>MY</given-names></name><name name-style="western"><surname>Han</surname><given-names>XX</given-names></name><name name-style="western"><surname>Jayawardena</surname><given-names>RS</given-names></name><name name-style="western"><surname>Khyaju</surname><given-names>S</given-names></name><name name-style="western"><surname>Kumar</surname><given-names>S</given-names></name><name name-style="western"><surname>Lei</surname><given-names>L</given-names></name><name name-style="western"><surname>Leonardo-Silva</surname><given-names>L</given-names></name><name name-style="western"><surname>Li</surname><given-names>H</given-names></name><name name-style="western"><surname>Li</surname><given-names>YX</given-names></name><name name-style="western"><surname>Liao</surname><given-names>CF</given-names></name><name name-style="western"><surname>Liu</surname><given-names>JW</given-names></name><name name-style="western"><surname>Liu</surname><given-names>XF</given-names></name><name name-style="western"><surname>Lu</surname><given-names>L</given-names></name><name name-style="western"><surname>Lu</surname><given-names>WH</given-names></name><name name-style="western"><surname>Luo</surname><given-names>M</given-names></name><name name-style="western"><surname>Maharachchikumbura</surname><given-names>SSN</given-names></name><name name-style="western"><surname>Meng</surname><given-names>QF</given-names></name><name name-style="western"><surname>Mi</surname><given-names>LX</given-names></name><name name-style="western"><surname>Norphanphoun</surname><given-names>C</given-names></name><name name-style="western"><surname>Peng</surname><given-names>XC</given-names></name><name name-style="western"><surname>Su</surname><given-names>HL</given-names></name><name name-style="western"><surname>Tennakoon</surname><given-names>DS</given-names></name><name name-style="western"><surname>Thiyagaraja</surname><given-names>V</given-names></name><name name-style="western"><surname>Tun</surname><given-names>ZL</given-names></name><name name-style="western"><surname>Wijayawardene</surname><given-names>NN</given-names></name><name name-style="western"><surname>Xavier-Santos</surname><given-names>S</given-names></name><name name-style="western"><surname>Xiong</surname><given-names>YR</given-names></name><name name-style="western"><surname>Xu</surname><given-names>RF</given-names></name><name name-style="western"><surname>Yadav</surname><given-names>S</given-names></name><name name-style="western"><surname>Yang</surname><given-names>T</given-names></name><name name-style="western"><surname>Yang</surname><given-names>YH</given-names></name><name name-style="western"><surname>Yarasheva</surname><given-names>M</given-names></name><name name-style="western"><surname>Zeng</surname><given-names>XY</given-names></name><name name-style="western"><surname>Zhang</surname><given-names>H</given-names></name><name name-style="western"><surname>Zhang</surname><given-names>GQ</given-names></name><name name-style="western"><surname>Zhang</surname><given-names>X</given-names></name><name name-style="western"><surname>Zhao</surname><given-names>HJ</given-names></name><name name-style="western"><surname>Zhao</surname><given-names>RL</given-names></name><name name-style="western"><surname>Zheng</surname><given-names>DG</given-names></name><name name-style="western"><surname>Wanasinghe</surname><given-names>DN</given-names></name><name name-style="western"><surname>Karunarathna</surname><given-names>SC</given-names></name></person-group> (<year>2025</year>) <article-title>Mycosphere Notes 521–571: A special edition of fungal biodiversity to celebrate Kevin D. Hyde’s 70<sup>th</sup> birthday and his exceptional contributions to Mycology.</article-title><source>Mycosphere</source><volume>16</volume>(<issue>2</issue>): <fpage>2002</fpage>–<lpage>2180</lpage>. <ext-link xlink:href="10.5943/mycosphere/16/2/1" ext-link-type="doi" xlink:type="simple">https://doi.org/10.5943/mycosphere/16/2/1</ext-link></mixed-citation></ref></ref-list></tp:taxon-treatment>
