# Supplementary material for: ﻿Taxonomic novelties in Dictyosporiaceae and Pleurotremataceae (Dothideomycetes, Ascomycota): Two new species and three new host reports in the coastal region of Guangdong Province, China
Source: MycoKeys. 2025 Nov 17;125:115–46. doi: 10.3897/mycokeys.125.171612 (PMC12645202; doi:10.3897/mycokeys.125.171612)
Supplement: XML Treatment for Melomastia fusispora [file mycokeys.125.171612-treatment4.xml]

<!DOCTYPE tp:taxon-treatment
  PUBLIC "-//TaxonX//DTD Taxonomic Treatment Publishing DTD v0 20100105//EN" "tax-treatment-NSO.dtd">
<tp:taxon-treatment xmlns:tp="http://www.plazi.org/taxpub"><tp:treatment-meta><kwd-group><label>Taxon classification</label><kwd>
                <named-content content-type="kingdom">Fungi</named-content>
              </kwd><kwd>
                <named-content content-type="phylum">Ascomycota</named-content>
              </kwd><kwd>
                <named-content content-type="class">Dothideomycetes</named-content>
              </kwd></kwd-group><mixed-citation publication-type="journal"><person-group><name><surname>de Silva</surname><given-names>Nimali I.</given-names></name><name><surname>Tennakoon</surname><given-names>Danushka S.</given-names></name><name><surname>Xie</surname><given-names>Ning</given-names></name><name><surname>Hongsanan</surname><given-names>Sinang</given-names></name></person-group><article-title>﻿Taxonomic novelties in <tp:taxon-name><tp:taxon-name-part taxon-name-part-type="family">Dictyosporiaceae</tp:taxon-name-part></tp:taxon-name> and <tp:taxon-name><tp:taxon-name-part taxon-name-part-type="family">Pleurotremataceae</tp:taxon-name-part></tp:taxon-name> (<tp:taxon-name><tp:taxon-name-part taxon-name-part-type="class">Dothideomycetes</tp:taxon-name-part></tp:taxon-name>, <tp:taxon-name><tp:taxon-name-part taxon-name-part-type="phylum">Ascomycota</tp:taxon-name-part></tp:taxon-name>): Two new species and three new host reports in the coastal region of Guangdong Province, China</article-title><source>MycoKeys</source><day>17</day><month>11</month><year>2025</year><volume>125</volume><fpage>115</fpage><lpage>146</lpage><pub-id pub-id-type="doi">10.3897/mycokeys.125.171612</pub-id></mixed-citation></tp:treatment-meta><tp:nomenclature><label>﻿</label><tp:taxon-name><object-id xmlns:xlink="http://www.w3.org/1999/xlink" content-type="arpha" xlink:type="simple">324ED68B-5C3D-571F-AAD9-EDA9DACE1BED</object-id>
              <tp:taxon-name-part taxon-name-part-type="genus" reg="Melomastia">Melomastia</tp:taxon-name-part>
              <tp:taxon-name-part taxon-name-part-type="species" reg="fusispora">fusispora</tp:taxon-name-part>
              <object-id xmlns:xlink="http://www.w3.org/1999/xlink" xlink:type="simple">Index Fungorum: IF841499</object-id>
              <object-id xmlns:xlink="http://www.w3.org/1999/xlink" xlink:type="simple">Facesoffungi Number: FoF10533</object-id>
            </tp:taxon-name><tp:taxon-authority>W.L. Li, Maharachch. &amp; Jian K. Liu, J. Fungi 8 (1, no. 76): 7 (2022)</tp:taxon-authority><xref ref-type="fig" rid="F9">Fig. 9</xref></tp:nomenclature><tp:treatment-sec sec-type="description" id="SECID0EGAAK"><title>Description.</title><p><bold><italic>Saprobic</italic></bold> on dead twigs of <italic><tp:taxon-name><tp:taxon-name-part taxon-name-part-type="genus" reg="Ficus">Ficus</tp:taxon-name-part></tp:taxon-name></italic> species. <bold>Sexual morph: <italic>Ascomata</italic></bold> (including neck) 620–700 μm high × 610–650 µm diam. (x̄ = 670 × 640 μm, n = 10), black, solitary, gregarious, visible as cone-shaped structures on the host surface, immersed to semi-immersed, erumpent through host tissue, globose to subglobose, coriaceous to carbonaceous, ostiolate. <bold><italic>Ostiolar canal</italic></bold> 240–280 μm high × 170–240 µm diam. (x̄ = 260 × 210 μm, n = 10), central, dark brown to black, carbonaceous, ostiolar canal internally covered by filiform periphyses. <bold><italic>Peridium</italic></bold> 60–75 µm diam. (x̄ = 68 μm, n = 15), two-layered, comprising 4–6 inner layers of light brown cells of <italic>textura angularis</italic>, several outer layers of dense, dark brown cells of <italic>textura angularis</italic> fused with host tissues. <bold><italic>Hamathecium</italic></bold> 1–2 μm wide, comprising dense, hyaline, filiform, aseptate, unbranched pseudoparaphyses. <bold><italic>Asci</italic></bold> 150–210 × 6–8 µm (x̄ = 178 × 7 μm, n = 20), 8-spored, bitunicate, cylindrical, elongate, slightly flexuous, apically round with ocular chamber, short pedicel. <bold><italic>Ascospores</italic></bold> 18–30 × 6–7.5 µm (x̄ = 26 × 7.1 μm, n = 30), hyaline, overlapping, uni-seriate, fusiform, with rounded to acute ends, narrow towards apex, 3-septate, constricted at the central septum, with guttules in each cell. <bold>Asexual morph</bold>: Undetermined.</p><fig id="F9" position="float" orientation="portrait"><object-id xmlns:xlink="http://www.w3.org/1999/xlink" content-type="doi" xlink:type="simple">10.3897/mycokeys.125.171612.figure9</object-id><object-id xmlns:xlink="http://www.w3.org/1999/xlink" content-type="arpha" xlink:type="simple">D7E36CD2-32F4-575E-AE5D-D5AD27BDDE23</object-id><label>Figure 9.</label><caption><p><italic><tp:taxon-name><tp:taxon-name-part taxon-name-part-type="genus" reg="Melomastia">Melomastia</tp:taxon-name-part> <tp:taxon-name-part taxon-name-part-type="species" reg="fusispora">fusispora</tp:taxon-name-part></tp:taxon-name></italic> (<abbrev xmlns:xlink="http://www.w3.org/1999/xlink" xlink:title="Herbarium of Shenzhen University" id="ABBRID0EECAK" xlink:type="simple">SZU</abbrev> 25-038, new host record). a. The plant substrate; b, c. Appearance of ascomata on substrate; d, e. Vertical sections through ascomata; f. Peridium; g. Pseudoparaphyses with asci; h–j. Asci; k–n. Ascospores. Scale bars: 100 μm (d, e); 20 μm (f); 30 μm (g–j); 10 μm (k–n).</p></caption><graphic xmlns:xlink="http://www.w3.org/1999/xlink" xlink:href="mycokeys-125-115-g009.jpg" position="float" orientation="portrait" xlink:type="simple" id="oo_1467424.jpg"><uri content-type="original_file" xlink:type="simple">https://binary.pensoft.net/fig/1467424</uri></graphic></fig></tp:treatment-sec><tp:treatment-sec sec-type="description" id="SECID0ENCAK"><title>Culture characteristics.</title><p>Colonies on <abbrev xmlns:xlink="http://www.w3.org/1999/xlink" xlink:title="Potato Dextrose Agar" id="ABBRID0ETCAK" xlink:type="simple">PDA</abbrev> reaching 35 mm diameter after 1 week at 25 °C, colonies from above: circular, margin entire, dense, flat, cream at the margin, pale brown in the centre with white mycelia; reverse: white at the margin, brown in the centre.</p></tp:treatment-sec><tp:treatment-sec sec-type="material" id="SECID0EXCAK"><title>Material examined.</title><p>China • Guangdong Province, Shenzhen, on dead twigs of <italic><tp:taxon-name><tp:taxon-name-part taxon-name-part-type="genus" reg="Ficus">Ficus</tp:taxon-name-part></tp:taxon-name></italic> sp. (<tp:taxon-name><tp:taxon-name-part taxon-name-part-type="family">Moraceae</tp:taxon-name-part></tp:taxon-name>), 11 June 2025, N. I de Silva SZ15 (<abbrev xmlns:xlink="http://www.w3.org/1999/xlink" xlink:title="Herbarium of Shenzhen University" id="ABBRID0EJDAK" xlink:type="simple">SZU</abbrev> 25-038), living culture, <abbrev xmlns:xlink="http://www.w3.org/1999/xlink" xlink:title="Microbial Culture Collection at Shenzhen University" id="ABBRID0ENDAK" xlink:type="simple">MBSZU</abbrev> 25-050.</p></tp:treatment-sec><tp:treatment-sec sec-type="notes" id="SECID0ERDAK"><title>Notes.</title><p><italic><tp:taxon-name><tp:taxon-name-part taxon-name-part-type="genus" reg="Melomastia">Melomastia</tp:taxon-name-part> <tp:taxon-name-part taxon-name-part-type="species" reg="fusispora">fusispora</tp:taxon-name-part></tp:taxon-name></italic> was first reported from a dead branch of <italic><tp:taxon-name><tp:taxon-name-part taxon-name-part-type="genus" reg="Olea">Olea</tp:taxon-name-part> <tp:taxon-name-part taxon-name-part-type="species" reg="europaea">europaea</tp:taxon-name-part></tp:taxon-name></italic> (<tp:taxon-name><tp:taxon-name-part taxon-name-part-type="family">Oleaceae</tp:taxon-name-part></tp:taxon-name>) in Sichuan Province, China (<xref ref-type="bibr" rid="B21">Li et al. 2022</xref>). We recovered this species from dead twigs of <italic><tp:taxon-name><tp:taxon-name-part taxon-name-part-type="genus" reg="Ficus">Ficus</tp:taxon-name-part></tp:taxon-name></italic> sp. (<tp:taxon-name><tp:taxon-name-part taxon-name-part-type="family">Moraceae</tp:taxon-name-part></tp:taxon-name>), in Guangdong Province, China. Our collection (<abbrev xmlns:xlink="http://www.w3.org/1999/xlink" xlink:title="Herbarium of Shenzhen University" id="ABBRID0ECFAK" xlink:type="simple">SZU</abbrev> 25-038) morphologically fits well with <italic><tp:taxon-name><tp:taxon-name-part taxon-name-part-type="genus" reg="Melomastia">M.</tp:taxon-name-part> <tp:taxon-name-part taxon-name-part-type="species" reg="fusispora">fusispora</tp:taxon-name-part></tp:taxon-name></italic> (HKAS 121316) and the dimensions of asci (150–210 × 6–8 μm vs. 200–231 × 7.6–9.2 μm) and ascosproes (18–30 × 6–7.5 μm vs. 27.5–32 × 6.5–7.5 μm) are also comparable with the holotype (<xref ref-type="bibr" rid="B21">Li et al. 2022</xref>). The new isolate <abbrev xmlns:xlink="http://www.w3.org/1999/xlink" xlink:title="Microbial Culture Collection at Shenzhen University" id="ABBRID0EVFAK" xlink:type="simple">MBSZU</abbrev> 25-050 clustered with ex-type <italic><tp:taxon-name><tp:taxon-name-part taxon-name-part-type="genus" reg="Melomastia">M.</tp:taxon-name-part> <tp:taxon-name-part taxon-name-part-type="species" reg="fusispora">fusispora</tp:taxon-name-part></tp:taxon-name></italic> (CGMCC3.20618) in multi-gene phylogeny (<abbrev xmlns:xlink="http://www.w3.org/1999/xlink" xlink:title="large subunit rDNA" id="ABBRID0EEGAK" xlink:type="simple">LSU</abbrev>, <abbrev xmlns:xlink="http://www.w3.org/1999/xlink" xlink:title="small subunit rDNA" id="ABBRID0EIGAK" xlink:type="simple">SSU</abbrev>, <abbrev xmlns:xlink="http://www.w3.org/1999/xlink" xlink:title="internal transcribed spacers" id="ABBRID0EMGAK" xlink:type="simple">ITS</abbrev> and <italic>tef1-a</italic>). The comparison of nucleotide substitutions between our strain (<abbrev xmlns:xlink="http://www.w3.org/1999/xlink" xlink:title="Microbial Culture Collection at Shenzhen University" id="ABBRID0ESGAK" xlink:type="simple">MBSZU</abbrev> 25-050) and the ex-type strain of <italic><tp:taxon-name><tp:taxon-name-part taxon-name-part-type="genus" reg="Melomastia">M.</tp:taxon-name-part> <tp:taxon-name-part taxon-name-part-type="species" reg="fusispora">fusispora</tp:taxon-name-part></tp:taxon-name></italic> (CGMCC3.20618) showed 0.78% (5/640) and 1.02% (8/779) differences (without gaps) in the <abbrev xmlns:xlink="http://www.w3.org/1999/xlink" xlink:title="internal transcribed spacers" id="ABBRID0EBHAK" xlink:type="simple">ITS</abbrev> and <italic>tef1-α</italic> genes, respectively. Pairwise identity scores of 98% were calculated for the new strain <italic><tp:taxon-name><tp:taxon-name-part taxon-name-part-type="genus" reg="Melomastia">M.</tp:taxon-name-part> <tp:taxon-name-part taxon-name-part-type="species" reg="fusispora">fusispora</tp:taxon-name-part></tp:taxon-name></italic> (<abbrev xmlns:xlink="http://www.w3.org/1999/xlink" xlink:title="Microbial Culture Collection at Shenzhen University" id="ABBRID0ESHAK" xlink:type="simple">MBSZU</abbrev> 25-050) in comparisons with <italic><tp:taxon-name><tp:taxon-name-part taxon-name-part-type="genus" reg="Melomastia">M.</tp:taxon-name-part> <tp:taxon-name-part taxon-name-part-type="species" reg="fusispora">fusispora</tp:taxon-name-part></tp:taxon-name></italic> (CGMCC 3.20618, UESTCC 21.0001) (Fig. <xref ref-type="fig" rid="F4">4b</xref>). Therefore, based on morphology and phylogeny, a new host record for <italic><tp:taxon-name><tp:taxon-name-part taxon-name-part-type="genus" reg="Melomastia">M.</tp:taxon-name-part> <tp:taxon-name-part taxon-name-part-type="species" reg="fusispora">fusispora</tp:taxon-name-part></tp:taxon-name></italic> is provided.</p></tp:treatment-sec><tp:treatment-sec><!--Section generated to contain objects referenced in tp:taxon-treatment.--><fig id="F4" position="float" orientation="portrait"><object-id xmlns:xlink="http://www.w3.org/1999/xlink" content-type="doi" xlink:type="simple">10.3897/mycokeys.125.171612.figure4</object-id><object-id xmlns:xlink="http://www.w3.org/1999/xlink" content-type="arpha" xlink:type="simple">68372DC2-67A7-5B39-8C4A-8F06BA48D92B</object-id><label>Figure 4.</label><caption><p>a. Colour-coded pairwise identity matrix, based on combined <abbrev xmlns:xlink="http://www.w3.org/1999/xlink" xlink:title="large subunit rDNA" id="ABBRID0EJLCI" xlink:type="simple">LSU</abbrev>, <abbrev xmlns:xlink="http://www.w3.org/1999/xlink" xlink:title="small subunit rDNA" id="ABBRID0ENLCI" xlink:type="simple">SSU</abbrev>, <abbrev xmlns:xlink="http://www.w3.org/1999/xlink" xlink:title="internal transcribed spacers" id="ABBRID0ERLCI" xlink:type="simple">ITS</abbrev> and <italic>tef1-α</italic> from 34 strains of <italic><tp:taxon-name><tp:taxon-name-part taxon-name-part-type="genus" reg="Melomastia">Melomastia</tp:taxon-name-part></tp:taxon-name></italic> and two <italic><tp:taxon-name><tp:taxon-name-part taxon-name-part-type="genus" reg="Dyfrolomyces">Dyfrolomyces</tp:taxon-name-part></tp:taxon-name></italic> species. Each coloured cell represents a percentage identity score between two sequences (one indicated horizontally to the left and the other vertically at the bottom). A coloured key indicates the correspondence between pairwise identities and the colours displayed in the matrix; b. Pairwise identity score distribution plot, based on combined <abbrev xmlns:xlink="http://www.w3.org/1999/xlink" xlink:title="large subunit rDNA" id="ABBRID0EFMCI" xlink:type="simple">LSU</abbrev>, <abbrev xmlns:xlink="http://www.w3.org/1999/xlink" xlink:title="small subunit rDNA" id="ABBRID0EJMCI" xlink:type="simple">SSU</abbrev>, <abbrev xmlns:xlink="http://www.w3.org/1999/xlink" xlink:title="internal transcribed spacers" id="ABBRID0ENMCI" xlink:type="simple">ITS</abbrev> and <italic>tef1-α</italic> from 34 strains of <italic><tp:taxon-name><tp:taxon-name-part taxon-name-part-type="genus" reg="Melomastia">Melomastia</tp:taxon-name-part></tp:taxon-name></italic> and two <italic><tp:taxon-name><tp:taxon-name-part taxon-name-part-type="genus" reg="Dyfrolomyces">Dyfrolomyces</tp:taxon-name-part></tp:taxon-name></italic> species.</p></caption><graphic xmlns:xlink="http://www.w3.org/1999/xlink" xlink:href="mycokeys-125-115-g004.jpg" position="float" orientation="portrait" xlink:type="simple" id="oo_1467419.jpg"><uri content-type="original_file" xlink:type="simple">https://binary.pensoft.net/fig/1467419</uri></graphic></fig></tp:treatment-sec><ref-list><ref id="B21"><mixed-citation xmlns:xlink="http://www.w3.org/1999/xlink" xlink:type="simple"><person-group><name name-style="western"><surname>Li</surname><given-names>W-L</given-names></name><name name-style="western"><surname>Maharachchikumbura</surname><given-names>SSN</given-names></name><name name-style="western"><surname>Cheewangkoon</surname><given-names>R</given-names></name><name name-style="western"><surname>Liu</surname><given-names>J-K</given-names></name></person-group> (<year>2022</year>) <article-title>Reassessment of <tp:taxon-name><tp:taxon-name-part taxon-name-part-type="genus">Dyfrolomyces</tp:taxon-name-part></tp:taxon-name> and four new species of <tp:taxon-name><tp:taxon-name-part taxon-name-part-type="genus">Melomastia</tp:taxon-name-part></tp:taxon-name> from Olive (<tp:taxon-name><tp:taxon-name-part taxon-name-part-type="genus">Olea</tp:taxon-name-part> <tp:taxon-name-part taxon-name-part-type="species">europaea</tp:taxon-name-part></tp:taxon-name>) in Sichuan Province, China.</article-title><source>Journal of Fungi</source><volume>8</volume>(<issue>1</issue>): <fpage>1</fpage>–<lpage>76</lpage>. <ext-link xlink:href="10.3390/jof8010076" ext-link-type="doi" xlink:type="simple">https://doi.org/10.3390/jof8010076</ext-link></mixed-citation></ref></ref-list></tp:taxon-treatment>
