# Supplementary material for: ﻿Taxonomic novelties in Dictyosporiaceae and Pleurotremataceae (Dothideomycetes, Ascomycota): Two new species and three new host reports in the coastal region of Guangdong Province, China
Source: MycoKeys. 2025 Nov 17;125:115–46. doi: 10.3897/mycokeys.125.171612 (PMC12645202; doi:10.3897/mycokeys.125.171612)
Supplement: XML Treatment for Melomastia shenzhenensis [file mycokeys.125.171612-treatment5.xml]

<!DOCTYPE tp:taxon-treatment
  PUBLIC "-//TaxonX//DTD Taxonomic Treatment Publishing DTD v0 20100105//EN" "tax-treatment-NSO.dtd">
<tp:taxon-treatment xmlns:tp="http://www.plazi.org/taxpub"><tp:treatment-meta><kwd-group><label>Taxon classification</label><kwd>
                <named-content content-type="kingdom">Fungi</named-content>
              </kwd><kwd>
                <named-content content-type="phylum">Ascomycota</named-content>
              </kwd><kwd>
                <named-content content-type="class">Dothideomycetes</named-content>
              </kwd></kwd-group><mixed-citation publication-type="journal"><person-group><name><surname>de Silva</surname><given-names>Nimali I.</given-names></name><name><surname>Tennakoon</surname><given-names>Danushka S.</given-names></name><name><surname>Xie</surname><given-names>Ning</given-names></name><name><surname>Hongsanan</surname><given-names>Sinang</given-names></name></person-group><article-title>﻿Taxonomic novelties in <tp:taxon-name><tp:taxon-name-part taxon-name-part-type="family">Dictyosporiaceae</tp:taxon-name-part></tp:taxon-name> and <tp:taxon-name><tp:taxon-name-part taxon-name-part-type="family">Pleurotremataceae</tp:taxon-name-part></tp:taxon-name> (<tp:taxon-name><tp:taxon-name-part taxon-name-part-type="class">Dothideomycetes</tp:taxon-name-part></tp:taxon-name>, <tp:taxon-name><tp:taxon-name-part taxon-name-part-type="phylum">Ascomycota</tp:taxon-name-part></tp:taxon-name>): Two new species and three new host reports in the coastal region of Guangdong Province, China</article-title><source>MycoKeys</source><day>17</day><month>11</month><year>2025</year><volume>125</volume><fpage>115</fpage><lpage>146</lpage><pub-id pub-id-type="doi">10.3897/mycokeys.125.171612</pub-id></mixed-citation></tp:treatment-meta><tp:nomenclature><label>﻿</label><tp:taxon-name><object-id xmlns:xlink="http://www.w3.org/1999/xlink" content-type="arpha" xlink:type="simple">A019E67E-1F00-5482-9749-38AB08D52D44</object-id>
              <tp:taxon-name-part taxon-name-part-type="genus" reg="Melomastia">Melomastia</tp:taxon-name-part>
              <tp:taxon-name-part taxon-name-part-type="species" reg="shenzhenensis">shenzhenensis</tp:taxon-name-part>
              <object-id xmlns:xlink="http://www.w3.org/1999/xlink" xlink:type="simple">Index Fungorum: IF904327</object-id>
              <object-id xmlns:xlink="http://www.w3.org/1999/xlink" xlink:type="simple">Facesoffungi Number: FoF18099</object-id>
            </tp:taxon-name><tp:taxon-authority>N.I. de Silva, Tennakoon, S. Hongsanan</tp:taxon-authority><tp:taxon-status xmlns:xlink="http://www.w3.org/1999/xlink" xlink:type="simple">sp. nov.</tp:taxon-status><xref ref-type="fig" rid="F10">Fig. 10</xref></tp:nomenclature><tp:treatment-sec sec-type="etymology" id="SECID0EAKAK"><title>Etymology.</title><p>The epithet “<italic><tp:taxon-name><tp:taxon-name-part taxon-name-part-type="genus" reg="Melomastia"/><tp:taxon-name-part taxon-name-part-type="species" reg="shenzhenensis">shenzhenensis</tp:taxon-name-part></tp:taxon-name></italic>” refers to the habitat ‘Shenzhen’, where the holotype was collected.</p><fig id="F10" position="float" orientation="portrait"><object-id xmlns:xlink="http://www.w3.org/1999/xlink" content-type="doi" xlink:type="simple">10.3897/mycokeys.125.171612.figure10</object-id><object-id xmlns:xlink="http://www.w3.org/1999/xlink" content-type="arpha" xlink:type="simple">1EC5F235-7C88-5226-9B5E-622F69E83AE4</object-id><label>Figure 10.</label><caption><p><italic><tp:taxon-name><tp:taxon-name-part taxon-name-part-type="genus" reg="Melomastia">Melomastia</tp:taxon-name-part> <tp:taxon-name-part taxon-name-part-type="species" reg="shenzhenensis">shenzhenensis</tp:taxon-name-part></tp:taxon-name></italic> (<abbrev xmlns:xlink="http://www.w3.org/1999/xlink" xlink:title="Herbarium of Shenzhen University" id="ABBRID0EDLAK" xlink:type="simple">SZU</abbrev> 25-039, holotype). a. The plant substrate; b, c. Appearance of ascomata on substrate; d, e. Vertical sections through ascomata; f. Peridium; g. Pseudoparaphyses with asci; h–j. Asci; k–n. Ascospores. Scale bars: 200 μm (d, e); 20 μm (f); 30 μm (g–j); 10μm (k–n).</p></caption><graphic xmlns:xlink="http://www.w3.org/1999/xlink" xlink:href="mycokeys-125-115-g010.jpg" position="float" orientation="portrait" xlink:type="simple" id="oo_1467425.jpg"><uri content-type="original_file" xlink:type="simple">https://binary.pensoft.net/fig/1467425</uri></graphic></fig></tp:treatment-sec><tp:treatment-sec sec-type="Holotype" id="SECID0EMLAK"><title>Holotype.</title><p>SZU25-039.</p></tp:treatment-sec><tp:treatment-sec sec-type="description" id="SECID0ERLAK"><title>Description.</title><p><bold><italic>Saprobic</italic></bold> on dead twigs of <italic><tp:taxon-name><tp:taxon-name-part taxon-name-part-type="genus" reg="Ficus">Ficus</tp:taxon-name-part></tp:taxon-name></italic> species. <bold>Sexual morph: <italic>Ascomata</italic></bold> (including neck) 650–780 μm high × 560–670 µm diam. (x̄ = 720 × 590 μm, n = 10), dark brown, black, solitary or gregarious, erumpent to superficial when mature, globose to subglobose, coriaceous, papillate, ostiolate. <bold><italic>Ostiolar canal</italic></bold> 270–320 μm high × 190–260 µm diam. (x̄ = 310 × 230 μm, n = 10), central, dark brown to black, conical, carbonaceous, internally covered by filiform periphyses. <bold><italic>Peridium</italic></bold> 70–85 µm diam. (x̄ = 78 μm, n = 15), two-layered, comprising 5–6 inner layers of light brown cells of <italic>textura angularis</italic>, several outer layers of thick, dark brown cells of <italic>textura angularis</italic> fused with host tissues. <bold><italic>Hamathecium</italic></bold> 1–2 μm wide, comprising dense, hyaline, filiform, aseptate, unbranched pseudoparaphyses. <bold><italic>Asci</italic></bold> 145–180 × 6–8 µm (x̄ = 168 × 7 μm, n = 20), 8-spored, bitunicate, fissitunicate, cylindrical, straight or slightly curved, apically round, with ocular chamber, short pedicellate. <bold><italic>Ascospores</italic></bold> 19–23 × 4–5.8 µm (x̄ = 21 × 5.3 μm, n = 30), hyaline, overlapping, uni-seriate, fusiform with acute ends, 3-septate, not constricted at the septa, smooth-walled, guttules in each cell. <bold>Asexual morph</bold>: Undetermined.</p></tp:treatment-sec><tp:treatment-sec sec-type="description" id="SECID0E3MAK"><title>Culture characteristics.</title><p>Colonies on <abbrev xmlns:xlink="http://www.w3.org/1999/xlink" xlink:title="Potato Dextrose Agar" id="ABBRID0ECNAK" xlink:type="simple">PDA</abbrev> reaching 28 mm diameter after 1 week at 25 °C, colonies from above: circular, margin entire, dense, flat, cream at the margin, pale olive-green in the centre; reverse: white at the margin, olive-green in the centre.</p></tp:treatment-sec><tp:treatment-sec sec-type="material" id="SECID0EGNAK"><title>Material examined.</title><p>China • Guangdong Province, Shenzhen, on dead branches of <italic><tp:taxon-name><tp:taxon-name-part taxon-name-part-type="genus" reg="Ficus">Ficus</tp:taxon-name-part></tp:taxon-name></italic> sp. (<tp:taxon-name><tp:taxon-name-part taxon-name-part-type="family">Moraceae</tp:taxon-name-part></tp:taxon-name>), 11 June 2025, N. I de Silva NSZU3 (<abbrev xmlns:xlink="http://www.w3.org/1999/xlink" xlink:title="Herbarium of Shenzhen University" id="ABBRID0EYNAK" xlink:type="simple">SZU</abbrev> 25-039, holotype), ex-type living culture, <abbrev xmlns:xlink="http://www.w3.org/1999/xlink" xlink:title="Microbial Culture Collection at Shenzhen University" id="ABBRID0E3NAK" xlink:type="simple">MBSZU</abbrev> 25-051.</p></tp:treatment-sec><tp:treatment-sec sec-type="notes" id="SECID0EAOAK"><title>Notes.</title><p>A new strain (<abbrev xmlns:xlink="http://www.w3.org/1999/xlink" xlink:title="Microbial Culture Collection at Shenzhen University" id="ABBRID0EGOAK" xlink:type="simple">MBSZU</abbrev> 25-051) isolated from dead branches of <italic><tp:taxon-name><tp:taxon-name-part taxon-name-part-type="genus" reg="Ficus">Ficus</tp:taxon-name-part></tp:taxon-name></italic> sp. (<tp:taxon-name><tp:taxon-name-part taxon-name-part-type="family">Moraceae</tp:taxon-name-part></tp:taxon-name>), shows high statistical support value (<abbrev xmlns:xlink="http://www.w3.org/1999/xlink" xlink:title="Maximum-Likelihood" id="ABBRID0EWOAK" xlink:type="simple">ML</abbrev>/BYPP = 100%/1.00) and closely clustered with <italic><tp:taxon-name><tp:taxon-name-part taxon-name-part-type="genus" reg="Melomastia">Melomastia</tp:taxon-name-part> <tp:taxon-name-part taxon-name-part-type="species" reg="oleae">oleae</tp:taxon-name-part></tp:taxon-name></italic> (CGMCC 3.20619 and UESTCC 21.0003). The new strain (<abbrev xmlns:xlink="http://www.w3.org/1999/xlink" xlink:title="Microbial Culture Collection at Shenzhen University" id="ABBRID0EFPAK" xlink:type="simple">MBSZU</abbrev> 25-051) indicates the highest pairwise identity value (94.3%, represented by pink) with two strains of <italic><tp:taxon-name><tp:taxon-name-part taxon-name-part-type="genus" reg="Melomastia">M.</tp:taxon-name-part> <tp:taxon-name-part taxon-name-part-type="species" reg="oleae">oleae</tp:taxon-name-part></tp:taxon-name></italic> strains i.e. CGMCC 3.20619 (ex-type) and UESTCC 21.0003 (Fig. <xref ref-type="fig" rid="F4">4a, b</xref>). Aside from the two <italic><tp:taxon-name><tp:taxon-name-part taxon-name-part-type="genus" reg="Melomastia">M.</tp:taxon-name-part> <tp:taxon-name-part taxon-name-part-type="species" reg="oleae">oleae</tp:taxon-name-part></tp:taxon-name></italic> strains, the remaining taxa display 78–94% pairwise identity scores with <italic><tp:taxon-name><tp:taxon-name-part taxon-name-part-type="genus" reg="Melomastia">M.</tp:taxon-name-part> <tp:taxon-name-part taxon-name-part-type="species" reg="shenzhenensis">shenzhenensis</tp:taxon-name-part></tp:taxon-name></italic> (<abbrev xmlns:xlink="http://www.w3.org/1999/xlink" xlink:title="Microbial Culture Collection at Shenzhen University" id="ABBRID0EOQAK" xlink:type="simple">MBSZU</abbrev> 25-051), corresponding to the green to olive-green colour range in the matrix. Morphologically, the new collection (<abbrev xmlns:xlink="http://www.w3.org/1999/xlink" xlink:title="Herbarium of Shenzhen University" id="ABBRID0ESQAK" xlink:type="simple">SZU</abbrev> 25-039) differs from its closest <italic><tp:taxon-name><tp:taxon-name-part taxon-name-part-type="genus" reg="Melomastia">M.</tp:taxon-name-part> <tp:taxon-name-part taxon-name-part-type="species" reg="oleae">oleae</tp:taxon-name-part></tp:taxon-name></italic> by larger ascomata (650–780 μm high × 560–670 µm diam. vs. 410–440 μm × 493–520 µm) and ostiolar canal (270–320 μm high × 190–260 µm diam. vs. 20.5–50 × 60–83 µm) (<xref ref-type="bibr" rid="B21">Li et al. 2022</xref>). The peridium of the new collection (SZU25-039) (70–85 µm) is larger than <italic><tp:taxon-name><tp:taxon-name-part taxon-name-part-type="genus" reg="Melomastia">M.</tp:taxon-name-part> <tp:taxon-name-part taxon-name-part-type="species" reg="oleae">oleae</tp:taxon-name-part></tp:taxon-name></italic> (54–65 µm) (<xref ref-type="bibr" rid="B21">Li et al. 2022</xref>). Further, the new collection (SZU25-039) was also distinguished from <italic><tp:taxon-name><tp:taxon-name-part taxon-name-part-type="genus" reg="Melomastia">M.</tp:taxon-name-part> <tp:taxon-name-part taxon-name-part-type="species" reg="oleae">oleae</tp:taxon-name-part></tp:taxon-name></italic> in having smaller asci (145–180 × 6–8 µm vs. 209–237 × 7.5–9 µm) and ascospores (19–23 × 4–5.8 µm vs. 28–34 × 6–7 μm) (<xref ref-type="bibr" rid="B21">Li et al. 2022</xref>). Thus, we introduce <italic><tp:taxon-name><tp:taxon-name-part taxon-name-part-type="genus" reg="Melomastia">M.</tp:taxon-name-part> <tp:taxon-name-part taxon-name-part-type="species" reg="shenzhenensis">shenzhenensis</tp:taxon-name-part></tp:taxon-name></italic> here as a new species in genus <italic><tp:taxon-name><tp:taxon-name-part taxon-name-part-type="genus" reg="Melomastia">Melomastia</tp:taxon-name-part></tp:taxon-name></italic>.</p></tp:treatment-sec><tp:treatment-sec><!--Section generated to contain objects referenced in tp:taxon-treatment.--><fig id="F4" position="float" orientation="portrait"><object-id xmlns:xlink="http://www.w3.org/1999/xlink" content-type="doi" xlink:type="simple">10.3897/mycokeys.125.171612.figure4</object-id><object-id xmlns:xlink="http://www.w3.org/1999/xlink" content-type="arpha" xlink:type="simple">68372DC2-67A7-5B39-8C4A-8F06BA48D92B</object-id><label>Figure 4.</label><caption><p>a. Colour-coded pairwise identity matrix, based on combined <abbrev xmlns:xlink="http://www.w3.org/1999/xlink" xlink:title="large subunit rDNA" id="ABBRID0EJLCI" xlink:type="simple">LSU</abbrev>, <abbrev xmlns:xlink="http://www.w3.org/1999/xlink" xlink:title="small subunit rDNA" id="ABBRID0ENLCI" xlink:type="simple">SSU</abbrev>, <abbrev xmlns:xlink="http://www.w3.org/1999/xlink" xlink:title="internal transcribed spacers" id="ABBRID0ERLCI" xlink:type="simple">ITS</abbrev> and <italic>tef1-α</italic> from 34 strains of <italic><tp:taxon-name><tp:taxon-name-part taxon-name-part-type="genus" reg="Melomastia">Melomastia</tp:taxon-name-part></tp:taxon-name></italic> and two <italic><tp:taxon-name><tp:taxon-name-part taxon-name-part-type="genus" reg="Dyfrolomyces">Dyfrolomyces</tp:taxon-name-part></tp:taxon-name></italic> species. Each coloured cell represents a percentage identity score between two sequences (one indicated horizontally to the left and the other vertically at the bottom). A coloured key indicates the correspondence between pairwise identities and the colours displayed in the matrix; b. Pairwise identity score distribution plot, based on combined <abbrev xmlns:xlink="http://www.w3.org/1999/xlink" xlink:title="large subunit rDNA" id="ABBRID0EFMCI" xlink:type="simple">LSU</abbrev>, <abbrev xmlns:xlink="http://www.w3.org/1999/xlink" xlink:title="small subunit rDNA" id="ABBRID0EJMCI" xlink:type="simple">SSU</abbrev>, <abbrev xmlns:xlink="http://www.w3.org/1999/xlink" xlink:title="internal transcribed spacers" id="ABBRID0ENMCI" xlink:type="simple">ITS</abbrev> and <italic>tef1-α</italic> from 34 strains of <italic><tp:taxon-name><tp:taxon-name-part taxon-name-part-type="genus" reg="Melomastia">Melomastia</tp:taxon-name-part></tp:taxon-name></italic> and two <italic><tp:taxon-name><tp:taxon-name-part taxon-name-part-type="genus" reg="Dyfrolomyces">Dyfrolomyces</tp:taxon-name-part></tp:taxon-name></italic> species.</p></caption><graphic xmlns:xlink="http://www.w3.org/1999/xlink" xlink:href="mycokeys-125-115-g004.jpg" position="float" orientation="portrait" xlink:type="simple" id="oo_1467419.jpg"><uri content-type="original_file" xlink:type="simple">https://binary.pensoft.net/fig/1467419</uri></graphic></fig></tp:treatment-sec><ref-list><ref id="B21"><mixed-citation xmlns:xlink="http://www.w3.org/1999/xlink" xlink:type="simple"><person-group><name name-style="western"><surname>Li</surname><given-names>W-L</given-names></name><name name-style="western"><surname>Maharachchikumbura</surname><given-names>SSN</given-names></name><name name-style="western"><surname>Cheewangkoon</surname><given-names>R</given-names></name><name name-style="western"><surname>Liu</surname><given-names>J-K</given-names></name></person-group> (<year>2022</year>) <article-title>Reassessment of <tp:taxon-name><tp:taxon-name-part taxon-name-part-type="genus">Dyfrolomyces</tp:taxon-name-part></tp:taxon-name> and four new species of <tp:taxon-name><tp:taxon-name-part taxon-name-part-type="genus">Melomastia</tp:taxon-name-part></tp:taxon-name> from Olive (<tp:taxon-name><tp:taxon-name-part taxon-name-part-type="genus">Olea</tp:taxon-name-part> <tp:taxon-name-part taxon-name-part-type="species">europaea</tp:taxon-name-part></tp:taxon-name>) in Sichuan Province, China.</article-title><source>Journal of Fungi</source><volume>8</volume>(<issue>1</issue>): <fpage>1</fpage>–<lpage>76</lpage>. <ext-link xlink:href="10.3390/jof8010076" ext-link-type="doi" xlink:type="simple">https://doi.org/10.3390/jof8010076</ext-link></mixed-citation></ref></ref-list></tp:taxon-treatment>
